# Supplementary material for: RyR1 Is Involved in the Control of Myogenesis
Source: Cells. 2025 Jan 21;14(3):158. doi: 10.3390/cells14030158 (PMC11817019; doi:10.3390/cells14030158)
Supplement: Supplementary file 1 [file cells-14-00158-s001.zip]

Archive with 1 entries (1 files):
- cells-3399976-supplementary.pdf
